# Supplementary material for: Peripheral modulation of antidepressant targets MAO-B and GABAAR by harmol induces mitohormesis and delays aging in preclinical models
Source: Nat Commun. 2023 May 15;14:2779. doi: 10.1038/s41467-023-38410-y (PMC10185515; doi:10.1038/s41467-023-38410-y)
Supplement: Supplementary file 4 — Supplementary Data 1-4 [file 41467_2023_38410_MOESM4_ESM.xlsx]

## Sheet: SD1
	Supplementary Data 1. List of compounds tested in the screening shown in Figure 1 and Supplementary Figure 1.
	Library name	CAS #	Common Name
	Enzo BML-265	42228-92-2	Acivicin
	Enzo BML-265	50-76-0	Actinomycin D
	Enzo BML-265	22862-76-6	Anisomycin
	Enzo BML-265	52665-69-7	Antibiotic A-23187
	Enzo BML-265	313-67-7	Aristolochic acid A
	Enzo BML-265	88495-63-0	Artesunate
	Enzo BML-265	118396-02-4	Australine·HCl
	Enzo BML-265	491-67-8	Baicalein
	Enzo BML-265	472-15-1	Betulinic acid
	Enzo BML-265	33570-04-6	Bilobalide
	Enzo BML-265	20350-15-6	Brefeldin A
	Enzo BML-265	22260-51-1	Bromocriptine mesylate
	Enzo BML-265		C2 Phytoceramide
	Enzo BML-265	124753-97-5	C6 Ceramide
	Enzo BML-265	331-39-5	Caffeic acid
	Enzo BML-265	7689-03-04	Camptothecin
	Enzo BML-265	56-25-7	Cantharidin
	Enzo BML-265	104594-70-9	CAPE
	Enzo BML-265	404-86-4	Capsaicin
	Enzo BML-265	79831-76-8	Castanospermine
	Enzo BML-265	17397-89-6	Cerulenin
	Enzo BML-265	62-59-9	Cevadine
	Enzo BML-265	148796-51-4	Chaetomellic acid A
	Enzo BML-265	3895-92-9	Chelerythrine
	Enzo BML-265	7059-24-7	Chromomycin A3
	Enzo BML-265	518-75-2	Citrinin
	Enzo BML-265	64-86-8	Colchicine
	Enzo BML-265	4434-05-03	Coumermycin A1
	Enzo BML-265	458-37-7	Curcumin
	Enzo BML-265	66-81-9	Cycloheximide
	Enzo BML-265	4449-51-8	Cyclopamine
	Enzo BML-265	18172-33-3	Cyclopiazonic acid
	Enzo BML-265	339-72-0	L-Cycloserine
	Enzo BML-265	59865-13-3	Cyclosporin A
	Enzo BML-265	14930-96-2	Cytochalasin B
	Enzo BML-265	22144-77-0	Cytochalasin D
	Enzo BML-265	36011-19-5	Cytochalasin E
	Enzo BML-265	486-66-8	Daidzein
	Enzo BML-265	23541-50-6	Daunorubicin
	Enzo BML-265	2004-04-08	Decoyinine
	Enzo BML-265	522-17-8	Degeulin
	Enzo BML-265	60857-08-1	13-O-Acetylphorbol
	Enzo BML-265	54662-30-5	12-Deoxyphorbol 13-phenylacetate 20-acetate
	Enzo BML-265	24730-10-7	Dihydroergocristine mesylate
	Enzo BML-265	14277-97-5	Domoic acid
	Enzo BML-265	25316-40-9	Doxorubicin
	Enzo BML-265	73885-53-7	E6 Berbamine
	Enzo BML-265	66701-25-5	E-64
	Enzo BML-265	76684-89-4	E-64-C
	Enzo BML-265	88321-09-9	E-64-D
	Enzo BML-265	76808-15-6	Ebelactone B
	Enzo BML-265	519-23-3	Ellipticine
	Enzo BML-265	550-24-3	Embelin
	Enzo BML-265	140111-52-0	(±)-Epibatadine
	Enzo BML-265	989-51-5	Epigallocatechin
	Enzo BML-265	33419-42-0	Etoposide
	Enzo BML-265	66575-29-9	Forskolin
	Enzo BML-265	23110-15-8	Fumagillin
	Enzo BML-265	116355-84-1	Fumonisin B2
	Enzo BML-265	1953-04-04	Galanthamine·HBr
	Enzo BML-265	2752-65-0	Gambogic acid
	Enzo BML-265	446-72-0	Genistein
	Enzo BML-265	18883-66-4	Streptozocin
	Enzo BML-265	23513-14-6	Gingerol
	Enzo BML-265	15291-77-7	Ginkgolide B
	Enzo BML-265	67-99-2	Gliotoxin
	Enzo BML-265	303-45-7	Gossypol
	Enzo BML-265	4678-45-9	Grayanotoxin III
	Enzo BML-265	6879-74-9	Himbacine
	Enzo BML-265	102518-79-6	(-)-Huperazine
	Enzo BML-265	64439-81-2	10-Hydroxycamptothecin
	Enzo BML-265	548-04-9	Hypericin
	Enzo BML-265	479-41-4	Indirubin
	Enzo BML-265	59086-90-7	Ingenol 3,20-dibenzoate
	Enzo BML-265	477-57-6	Isotetrandrine
	Enzo BML-265	469-59-0	Jervine
	Enzo BML-265	487-79-6	Kainic acid
	Enzo BML-265	500-64-1	(±)-Kavain
	Enzo BML-265	142273-20-9	Kenpaulone
	Enzo BML-265	4707-32-8	β-Lapachone
	Enzo BML-265	154-21-2	Lincomycin
	Enzo BML-265	476-28-8	Lycorine
	Enzo BML-265	73573-88-3	Mevastatin
	Enzo BML-265	1204-06-4	3-Beta-Indoleacrylic acid
	Enzo BML-265	500-44-7	L-Mimosine
	Enzo BML-265	18378-89-7	Mithramycin A
	Enzo BML-265	22373-78-0	Monensin
	Enzo BML-265	24280-93-1	Mycophenolic acid
	Enzo BML-265	35891-70-4	Myriocin
	Enzo BML-265	1405-10-3	Neomycin
	Enzo BML-265	28380-24-7	Nigericin·Na
	Enzo BML-265	579-13-5	Oligomycin A
	Enzo BML-265	11018-89-6	(-)-Ouabain
	Enzo BML-265	20554-84-1	Parthenolide
	Enzo BML-265	7694-45-3	Perillic acid
	Enzo BML-265	60-82-2	Phloretin
	Enzo BML-265	37558-16-0	Phorbol 12,13-dibutyrate
	Enzo BML-265	489-86-1	(-)-Guaiol
	Enzo BML-265	16561-29-8	Phorbol 12-myristate 13-acetate
	Enzo BML-265	63597-44-4	4α-Phorbol 12-myristate 13-acetate
	Enzo BML-265	554-62-1	Phytosphingosine
	Enzo BML-265	10083-24-6	Piceatannol
	Enzo BML-265	14152-28-4	Prostaglandin A1
	Enzo BML-265	13345-51-2	Prostaglandin B1
	Enzo BML-265	745-65-3	Prostaglandin E1
	Enzo BML-265	363-24-6	Prostaglandin E2
	Enzo BML-265	38562-01-5	Prostaglandin F2α
	Enzo BML-265	81760-47-6	Kahweol Acetate
	Enzo BML-265	52809-07-1	Quisqualic acid
	Enzo BML-265	12772-57-5	Radicicol
	Enzo BML-265	53123-88-9	Rapamycin
	Enzo BML-265	6211-32-1	Rauwolscine
	Enzo BML-265	501-36-0	Resveratrol
	Enzo BML-265	302-79-4	All trans retinoic acid
	Enzo BML-265	4759-48-2	13-cis-Retinoic acid
	Enzo BML-265	5300-03-08	9-cis-Retinoic acid
	Enzo BML-265	13292-46-1	Rifampicin
	Enzo BML-265	20283-92-5	Rosmarinic acid
	Enzo BML-265	83-79-4	Rotenone
	Enzo BML-265	82-08-6	Rottlerin
	Enzo BML-265	15662-33-6	Ryanodine
	Enzo BML-265	517-89-5	Shikonin
	Enzo BML-265	1695-77-8	Spectinomycin
	Enzo BML-265	72741-87-8	Swainsonine
	Enzo BML-265	568-73-0	Tanshinone IIA
	Enzo BML-265	33069-62-6	Taxol
	Enzo BML-265	518-34-3	Tetrandrine
	Enzo BML-265	67526-95-8	Thapsigargin
	Enzo BML-265	77-59-8	Tomatidine
	Enzo BML-265	2751-09-09	Troleandomycin
	Enzo BML-265	11089-65-9	Tunicamycin B
	Enzo BML-265	77-52-1	Ursolic acid
	Enzo BML-265	2001-95-8	Valinomycin
	Enzo BML-265	302-27-2	Aconitine
	Enzo BML-265	71-62-5	Veratridine
	Enzo BML-265	143-67-9	Vinblastine sulfate
	Enzo BML-265	2068-78-2	Vincristine sulfate
	Enzo BML-265	42971-09-5	Vinpocetin
	Enzo BML-265	524-12-9	Wedelolactone
	Enzo BML-265	19545-26-7	Wortmannin
	Enzo BML-265	520-36-5	Apigenin
	Enzo BML-265	300-08-3	Arecoline·HBr
	Enzo BML-265	55-48-1	Atropine sulfate
	Enzo BML-265	6078-17-7	Berbamine·2HCl
	Enzo BML-265	485-49-4	(+)-Bicuculline
	Enzo BML-265	465-21-4	Bufalin
	Enzo BML-265	357-57-3	Brucine-N-oxide
	Enzo BML-265	487-52-5	Butein
	Enzo BML-265	2415-24-9	Catalpol
	Enzo BML-265	480-40-0	Chrysine
	Enzo BML-265	61939-05-7	Desoxypeganine
	Enzo BML-265	60-70-8	Veratramine
	Enzo BML-265	518-82-1	Emodin
	Enzo BML-265	87-52-5	Gramine
	Enzo BML-265	304-21-2	Harmaline
	Enzo BML-265	442-51-3	Harmine
	Enzo BML-265	101-31-5	Hyoscyamine
	Enzo BML-265	70288-86-7	Ivermectin
	Enzo BML-265	491-70-3	Luteolin
	Enzo BML-265	73-31-4	Melatonin
	Enzo BML-265	480-16-0	Morine
	Enzo BML-265	529-44-2	Myricetin
	Enzo BML-265	480-41-1	Naringenin
	Enzo BML-265	54-11-5	(-)-Nicotine
	Enzo BML-265	6833-84-7	Nonactin
	Enzo BML-265	1113-41-3	L-Penicillamine
	Enzo BML-265	17617-45-7	Picrotoxinin
	Enzo BML-265	54-71-7	Pilocarpine
	Enzo BML-265	76-78-8	Quassin
	Enzo BML-265	6151-25-3	Quercetin·2H2O
	Enzo BML-265	6151-40-2	Quinidine·HCl·H2O
	Enzo BML-265	6119-47-7	Quinine·HCl·2H2O
	Enzo BML-265	490-31-3	Robinetine
	Enzo BML-265	58-27-5	Menadione
	Enzo BML-265	1421-86-9	Strychnine·HCl
	Enzo BML-265	13220-57-0	Tryptanthrin
	Enzo BML-265	65-19-0	Yohimbine·HCl
	Enzo BML-265	4880-88-0	(-)-Eburnamonine
	Enzo BML-265	602-85-7	Lysergol
	Enzo BML-265	315-22-0	Monocrotaline
	Enzo BML-265	18695-01-7	α-Apo-Oxytetracycline
	Enzo BML-265	6164-62-1	Pseudopelletierine·HCl
	Enzo BML-265	38221-21-5	Salsoninol·HBr
	Enzo BML-265	83-46-5	β-Sitosterol
	Enzo BML-265	10048-13-2	Sterigmatocystin
	Enzo BML-265	3902-71-4	4,5',8-Trimethylpsoralen
	Enzo BML-265	470-37-1	Cinobufagin
	Enzo BML-265	316-42-7	Emetine·2HCl
	Enzo BML-265	520-18-3	Kaempferol
	Enzo BML-265	25389-94-0	Kanamycin sulfate
	Enzo BML-265	34157-83-0	Celastrol
	Enzo BML-265	480-18-2	(+)-Taxifolin
	Enzo BML-265	83-67-0	Theobromine
	Enzo BML-265	27548-93-2	Baccatin III
	Enzo BML-265	1260-17-9	Carminic acid
	Enzo BML-265	486-56-6	(-)-Cotinine
	Enzo BML-265	10180-88-8	Austricin
	Enzo BML-265	7633-69-4	Condelphine
	Enzo BML-265	52358-55-1	Delcorine
	Enzo BML-265	6836-11-09	Deltaline
	Enzo BML-265	21851-07-0	Diacetylkorseveriline
	Enzo BML-265	22964-77-8	Dubinidine
	Enzo BML-265	526-06-7	Eudesmine
	Enzo BML-265	39380-12-6	Feroline
	Enzo BML-265	4540-25-4	Fillalbin
	Enzo BML-265	485-61-0	Graveoline
	Enzo BML-265	303-33-3	Heliotrine
	Enzo BML-265	6681-13-6	Hernandezine
	Enzo BML-265	3328-84-5	Heteratisine
	Enzo BML-265	18059-10-4	Imperialine
	Enzo BML-265	39089-30-0	Karakoline
	Enzo BML-265	79863-24-4	Lapidin
	Enzo BML-265	86992-41-8	Lapiferine
	Enzo BML-265	20069-05-0	Nitrarine·2HCl
	Enzo BML-265	6880-54-2	Norfluorocurarine
	Enzo BML-265	36101-54-9	Peganole
	Enzo BML-265	480-39-7	Pinocembrin
	Enzo BML-265	130-86-9	Protopine
	Enzo BML-265	17669-16-8	Remerine·HCl
	Enzo BML-265		Sevedindione
	Enzo BML-265	83-95-4	Skimmianine
	Enzo BML-265	509-24-0	Songorine
	Enzo BML-265	548-90-3	Trichodesmine
	Enzo BML-265	39380-16-0	Tschimganidin
	Enzo BML-265	38970-49-9	Tschimganine
	Enzo BML-265		Ungerine nitrate
	Enzo BML-265	529-59-9	Genistin
	Enzo BML-265	24770-59-0	Laudanosine methiodide
	Enzo BML-265	578-74-5	Apigenin-7-glucoside
	Enzo BML-265	19879-30-2	Bavachinin A
	Enzo BML-265	55486-00-5	Decylubiquinone
	Enzo BML-265	500-56-1	Convolvamine
	Enzo BML-265	552-66-9	Daidzin
	Enzo BML-265	480-15-9	Datiscetin
	Enzo BML-265	7411-12-03	N-Formyl-Deacetylcolchicine
	Enzo BML-265	16964-56-0	Oridonin
	Enzo BML-265	13463-28-0	Eriocitrin
	Enzo BML-265	4049-38-1	Eriodictyol
	Enzo BML-265	38965-51-4	Eriodictyol-7-O-glucoside
	Enzo BML-265	34000-39-0	Homobutein
	Enzo BML-265	446-71-9	Homoeriodictyol
	Enzo BML-265	4261-42-1	Homoorientin
	Enzo BML-265	6665-86-7	7-Hydroxyflavone
	Enzo BML-265	5041-82-7	Isorhamnetine-3-glucoside
	Enzo BML-265	552-57-8	Isorhoifolin
	Enzo BML-265	480-43-3	Isosakuranetin
	Enzo BML-265	29702-25-8	Isovitexin
	Enzo BML-265	19902-91-1	Dihydromethysticin
	Enzo BML-265	24502-79-2	(β,β-Dimethylacryl) Shikonin
	Enzo BML-265	17353-03-6	Kaempferol-7-neohesperidoside
	Enzo BML-265	52187-80-1	Luteolin-3',7-diglucoside
	Enzo BML-265	1775-97-9	Flavokawain B
	Enzo BML-265	535-96-6	Marein
	Enzo BML-265	490-54-0	Maritimein
	Enzo BML-265	447-47-4	Picropodophyllin
	Enzo BML-265	17912-87-7	Myricitrin
	Enzo BML-265	529-55-5	Narigenin-7-O-glucoside
	Enzo BML-265	14259-46-2	Narirutin
	Enzo BML-265	21416-53-5	Picrotonin
	Enzo BML-265	481-42-5	Plumbagin
	Enzo BML-265	40724-67-2	Ketopinic acid
	Enzo BML-265	149-64-4	Scopolamine N-butylbromide
	Enzo BML-265	90-19-7	Rhamnetine
	Enzo BML-265	17306-46-6	Rhoifolin
	Enzo BML-265	5578-73-4	Sanguinarine
	Enzo BML-265	20310-89-8	Saponarin
	Enzo BML-265	596-85-0	Manool
	Enzo BML-265	25425-12-1	Citreoviridin
	Enzo BML-265	2306-27-6	Sinensetine
	Enzo BML-265	120-05-8	Sulfuretine
	Enzo BML-265	4574-60-1	Atropine-N-oxide·HCl
	Enzo BML-265	603-61-2	Tamarixetine
	Enzo BML-265	6474-90-4	Teterahydroalstonine
	Enzo BML-265	2270-40-8	Diacetoxyscirpenol
	Enzo BML-265	64820-99-1	Vitexin-2"-O-rhamnoside
	Enzo BML-265	485-33-6	Laudanosoline·HBr·3H2O
	Enzo BML-265	53392-66-8	(±)-6'-Bromolaudanosine
	Enzo BML-265	5508-58-7	Andrographolide
	Enzo BML-265	4360-12-07	Ajmaline
	Enzo BML-265	476-32-4	(+)-Chelidonine
	Enzo BML-265	38183-04-9	6,7-Dihydroxyflavone
	Enzo BML-265	528-48-3	Fisetin
	Enzo BML-265	6028-00-8	Harmalol·HCl·2H2O
	Enzo BML-265	40580-83-4	Harmol·HCl·2H2O
	Enzo BML-265	604-80-8	Isorhamnetine-3-rutinoside
	Enzo BML-265	776-86-3	Isoscopoletine
	Enzo BML-265	42079-78-7	5-Methoxyflavone
	Enzo BML-265	487-24-1	Pratol
	Enzo BML-265	40039-49-4	Syringetine-3-glucoside
	Enzo BML-265	546-06-5	Conessine
	Enzo BML-265	126-19-2	Sarsasapogenin
	Enzo BML-265	66-28-4	Strophantidin
	Enzo BML-265	622-64-0	Hordenine sulfate
	Enzo BML-265		Ferutinin
	Enzo BML-265	94-62-2	Piperine
	Enzo BML-265	522-12-3	Quercitrin
	Enzo BML-265	6106-81-6	(-)-Scopolamine N-oxide
	Enzo BML-265	138-59-0	Shikimic acid
	Enzo BML-265	4136-37-2	Stachydrine·HCl
	Enzo BML-265	303-47-9	Ochratoxin A
	Enzo BML-265	149-29-1	Patulin
	Enzo BML-265	17924-92-4	Zearalenone
	Enzo BML-265	418-19-3	Isorhamnetine
	Enzo BML-265	14375-45-2	(±)-Abscisic acid
	Enzo BML-265	14897-39-3	Rifamycin·Na
	Enzo BML-265	481-72-1	Aloe-emodine
	Enzo BML-265	642-15-9	Antimycin A1
	Enzo BML-265	133-05-1	(-)-Asarinin
	Enzo BML-265	479-98-1	Aucubin
	Enzo BML-265	43043-74-9	Deoxyshikonin
	Enzo BML-265	476-70-0	Boldine
	Enzo BML-265	1139-30-6	Caryophylline
	Enzo BML-265	225937-10-0	(+)-Catechine
	Enzo BML-265	485-71-2	(-)-Cinchonidine
	Enzo BML-265	118-10-5	(+)-Cinchonine
	Enzo BML-265	33224-01-0	Trans-4-Cotininecarboxylic acid
	Enzo BML-265	474-08-8	Demissidine
	Enzo BML-265	471-69-2	Dipterocarpol
	Enzo BML-265	477-43-0	Dehydrocostus lactone
	Enzo BML-265	559-74-0	Friedelin
	Enzo BML-265	133-32-4	Indole-3-butyric acid
	Enzo BML-265	77-06-5	(+)-Gibberellic acid
	Enzo BML-265	545-26-6	Gitoxigenin
	Enzo BML-265	486-84-0	Harmane
	Enzo BML-265	5932-53-6	6-Hydroxytropinone
	Enzo BML-265	13552-72-2	(+)-Isocorydine hydrochloride
	Enzo BML-265	482-85-9	(-)-Isoreserpine
	Enzo BML-265	17946-87-1	Leucomisine
	Enzo BML-265	57432-61-8	Methylergonovine maleate
	Enzo BML-265	518-69-4	Corydaline
	Enzo BML-265	2303-35-7	(+)-Muscarine chloride
	Enzo BML-265	389-08-2	Nalidixic acid
	Enzo BML-265	55134-13-9	Narasin
	Enzo BML-265	16502-01-5	Noreleagnine
	Enzo BML-265	244-63-3	Norharmane
	Enzo BML-265	171869-95-7	Palmatine chloride
	Enzo BML-265	1182-87-2	Peruvoside
	Enzo BML-265	57-47-6	Physostigmine
	Enzo BML-265	134100-29-1	6-Acetamido-6-deoxy-castanospermine
	Enzo BML-265	5947-49-9	Podocarpic acid
	Enzo BML-265	480-54-6	Retrorsine
	Enzo BML-265	155-58-8	Rhapontin
	Enzo BML-265	564-20-5	(3aR)-(+)-Sclaerolide
	Enzo BML-265	3930-19-6	Streptonigrin
	Enzo BML-265	6429-04-05	Tetrahydropapaverine·HCl
	Enzo BML-265	30220-46-3	Ingenol
	Enzo BML-265	84-36-6	Syrosingopine
	Enzo BML-265	82-57-5	Visnagin
	Enzo BML-265	632-85-9	Wogonin
	Enzo BML-265	42422-68-4	β-Zearalanol
	Enzo BML-265	90-33-5	4-Methylumbelliferone
	Enzo BML-265	58-08-2	Caffeine
	Enzo BML-265	476-66-4	Ellagic acid
	Enzo BML-265	490-46-0	(-)-Epicatechin
	Enzo BML-265	58-58-2	Puromycin
	Enzo BML-265	471-53-4	18-β-Glycyrrhetinic acid
	Enzo BML-265	126-07-8	(+)-Griseofulvin
	Enzo BML-265	21637-25-2	Isoquercitrine
	Enzo BML-265	525-79-1	Kinetin
	Enzo BML-265	25999-20-6	Lasalocid A
	Enzo BML-265	122-48-5	Vannilylacetone
	Enzo BML-265	515-03-7	Sclareol
	Enzo BML-265	6138-41-6	Trigonelline·HCl
	Enzo BML-265	69-33-0	Tubericidin
	Enzo BML-265	7562-61-0	(+)-Usnic acid
	Enzo BML-265	3681-93-4	Vitexin
	Enzo BML-265	480-44-4	Acacetine
	Enzo BML-265	1405-37-4	Capreomycin
	Enzo BML-265	461-05-2	(±)-Carnitine
	Enzo BML-265	38821-53-3	Cephadrine
	Enzo BML-265	50591-64-5	Vasicine
	Enzo BML-265	51-56-9	Homatropine·HBr
	Enzo BML-265	118-08-1	D-β-Hydrastine
	Enzo BML-265	82-02-0	Khellin
	Enzo BML-265	134-63-4	Lobeline·HCl
	Enzo BML-265	484-12-8	Osthole
	Enzo BML-265	96829-58-2	Tetrahydrolipistatin
	Enzo BML-265	13241-33-3	Neohesperidin
	Enzo BML-265	128-62-1	(±)-Noscapine
	Enzo BML-265	508-02-1	Oleanolic acid
	Enzo BML-265	61-25-6	Papaverine·HCl
	Enzo BML-265	60-81-1	Phlorizine
	Enzo BML-265	124-97-0	Protoveratrine B
	Enzo BML-265	50-55-5	Reserpine
	Enzo BML-265	53003-10-4	Salinomycin
	Enzo BML-265	298-81-7	Xanthotoxin
	Enzo BML-265	92-61-5	Scopoletin
	Enzo BML-265	71-63-6	Digitoxin
	Enzo BML-265	20562-02-1	α-Solanine
	Enzo BML-265	80-78-4	Solasodine
	Enzo BML-265	120-29-6	Tropine
	Enzo BML-265	57-94-3	(+)-Tubocurarine chloride
	Enzo BML-265	607-91-0	Myristicin
	Enzo BML-265	1617-90-9	Vincamine
	Enzo BML-265	15251-47-5	(±)-Anabasine
	Enzo BML-265	483-17-0	Cephaeline·HBr
	Enzo BML-265	66-76-2	Dicoumarol
	Enzo BML-265	63968-64-9	Artemesinin
	Enzo BML-265	464-92-6	Asiatic acid
	Enzo BML-265	495-02-3	Auraptene
	Enzo BML-265	521-52-8	Vulpinic acid
	Enzo BML-265	633-65-8	Berberine·HCl
	Enzo BML-265	477-90-7	Bergenin
	Enzo BML-265	491-80-5	Biochanin A
	Enzo BML-265	107668-79-1	Bulleyaconotine A
	Enzo BML-265	469-83-0	Cafestol
	Enzo BML-265	81760-48-7	Cafestol acetate
	Enzo BML-265	471-05-6	Zerumbone
	Enzo BML-265	2468-21-5	Catharanthine
	Enzo BML-265	481-49-2	Cepharanthine
	Enzo BML-265	35825-57-1	Cryptotanshinone
	Enzo BML-265	15345-89-8	5,6-Dehydrokawain
	Enzo BML-265	6559-91-7	4'-Demethylpipodophyllotoxin
	Enzo BML-265	50-07-7	Mitomycin C
	Enzo BML-265	495-85-2	Methysticin
	Enzo BML-265	490-91-5	Thymoquinone
	Enzo BML-265	20958-18-3	Dihydrotanshinone
	Enzo BML-265	527-73-1	Azomycin
	Enzo BML-265	520-34-3	Diosmetine
	Enzo BML-265	520-27-4	Diosmin
	Enzo BML-265	3604-87-3	Ecdysone
	Enzo BML-265	5289-74-7	β-Ecdysone
	Enzo BML-265	28649-59-4	Euphorbiasteroid
	Enzo BML-265	3420-72-2	Flavokawain A
	Enzo BML-265	545-47-1	Lupinine
	Enzo BML-265	485-72-3	Formononetin
	Enzo BML-265	15291-75-5	Ginkgolide A
	Enzo BML-265	26833-85-2	Harringtonine
	Enzo BML-265	520-33-2	Hesperitine
	Enzo BML-265	520-26-3	Hesperidine
	Enzo BML-265	35354-74-6	Honokiol
	Enzo BML-265	77029-83-5	Hypocrellin A
	Enzo BML-265	123940-54-5	Hypocrellin B
	Enzo BML-265	23554-81-6	Lagochiline
	Enzo BML-265	32854-75-4	Lappaconitine
	Enzo BML-265	1180-71-8	Limonin
	Enzo BML-265	18449-41-7	Madecassic acid
	Enzo BML-265	528-43-8	Magnolol
	Enzo BML-265	519-02-8	Matrine
	Enzo BML-265	13614-98-7	Minocycline·HCl
	Enzo BML-265	10236-47-2	Naringin
	Enzo BML-265	87-51-4	Indole-3-acetic acid
	Enzo BML-265	108664-98-8	16-Oxocafestol
	Enzo BML-265	108664-99-9	16-Oxokahweol
	Enzo BML-265	19666-76-3	Panaxadiol
	Enzo BML-265	32791-84-7	Panaxatriol
	Enzo BML-265	119-47-1	GERI-BP002-A
	Enzo BML-265	7681-93-8	Pimaricin
	Enzo BML-265	518-28-5	Podophyllotoxin
	Enzo BML-265	28957-04-2	Rubescensin A
	Enzo BML-265	84-26-4	Rutaecarpine
	Enzo BML-265	153-18-4	Rutin
	Enzo BML-265	493-48-1	Salsolodine
	Enzo BML-265	101467-40-7	Salsoline
	Enzo BML-265	481-06-1	Santonin
	Enzo BML-265	61281-38-7	R(+)-Schisandrin A
	Enzo BML-265	61281-37-6	S(-)-Schisandrin A
	Enzo BML-265	58546-56-8	Schisantherin A
	Enzo BML-265	5610-40-2	Securinine
	Enzo BML-265	6415-59-4	Sedanolide
	Enzo BML-265	22888-70-6	Silybine
	Enzo BML-265	65666-07-1	Silymarin
	Enzo BML-265	115-53-7	Sinomenine
	Enzo BML-265	13190-97-1	Solanesol
	Enzo BML-265	2182-14-1	Vindoline
	Enzo BML-265	71486-22-1	Vinorelbine
	Enzo BML-265	500-62-9	Yangonin
	Enzo BML-265	484-20-8	Bergapten
	Enzo BML-265	473-98-3	Betulin
	Enzo BML-265	483-10-3	Corynanthine
	Enzo BML-265	485-35-8	(-)-Cytisine
	Enzo BML-265	6160-12-09	Spartein sulfate·5H2O
	Enzo BML-265	105748-59-2	Brassinin
	Enzo BML-265	4382-33-6	Dihydrorobinetine
	Enzo BML-265	577-38-8	Flavanomarein
	Enzo BML-265	125697-91-8	Lavendustin B
	Enzo BML-265	518-17-2	Evodiamine
	Enzo BML-265	548-40-3	Oxyacanthine sulfate
	Enzo BML-265	548-83-4	Galangine
	Enzo BML-265	125697-92-9	Lavendustin A
	Enzo BML-265	12771-72-1	Verruculogen
	Enzo BML-265	35306-33-3	Gelsemine·HCl
	Enzo BML-265	550-10-7	Hydrocotarnine HBr
	Enzo BML-265	130-01-8	Senecionine
	Enzo BML-265	24939-16-0	Bis demethoxycurcumin
	Enzo BML-265	18051-16-6	9,10-Dihydrolysergol
	Enzo BML-265	1397-89-3	Amphotericin B
	Enzo BML-265	29883-15-6	Amygdalin
	Enzo BML-265	55869-99-3	Anisodamine
	Enzo BML-265	38966-21-1	Aphidicolin
	Enzo BML-265	497-76-7	Arbutin
	Enzo BML-265	549-23-5	Sclerotiorin
	Enzo BML-265	9041-93-4	Bleomycin sulfate
	Enzo BML-265	6377-18-0	Chartreusin
	Enzo BML-265	327-97-9	Chlorogenic acid
	Enzo BML-265	21511-25-1	Geraldol
	Enzo BML-265	479-13-0	Coumestrol
	Enzo BML-265	01968-05-4	Diindolylmethane
	Enzo BML-265	1135-24-6	Ferulic acid
	Enzo BML-265	10309-37-2	Bakuchiol
	Enzo BML-265	3081-61-6	L-Theanine
	Enzo BML-265	700-06-1	Indole-3-carbinol
	GreenPharma GPNPCL	1212748-29-2	8-(2-methylbut-2-enoyl)-11-(3-methylbut-2enoyl)-2-oxo-1(10),3-guaiadien-12,6-olide
	GreenPharma GPNPCL	481-74-3	1,8-dihydroxy-3-methylanthraquinone
	GreenPharma GPNPCL	17952-87-3	1,2,3,4-tetrahydro-6-methoxy-1-oxo-beta-carboline
	GreenPharma GPNPCL	517-28-2	haematoxylin
	GreenPharma GPNPCL	486-30-6	girgensonine
	GreenPharma GPNPCL	5986-55-0	patchouli alcohol
	GreenPharma GPNPCL	102518-40-1	3,3',4,4'-tetramethoxy-7,7'-epoxylignan
	GreenPharma GPNPCL	26472-41-3	humulone
	GreenPharma GPNPCL	1212428-20-0	sophocarpine
	GreenPharma GPNPCL	56832-55-4	elegantissine
	GreenPharma GPNPCL	20829-55-4	cyclo(tryptophyltryptophyl)
	GreenPharma GPNPCL	36566-49-1	2,5-O-methylene-D-mannitol
	GreenPharma GPNPCL	54418-69-8	4-methyl-5-phenyl-2-oxazolidinone
	GreenPharma GPNPCL	6836-10-08	deltamine
	GreenPharma GPNPCL	548-37-8	verbenalin
	GreenPharma GPNPCL	66921-56-0	songorine n-oxide
	GreenPharma GPNPCL	131898-43-6	9,13-epoxy-3,15,16,18-labdanetetrol
	GreenPharma GPNPCL	59557-95-8	perfamine
	GreenPharma GPNPCL	313361-01-2	foliosidine acetonide
	GreenPharma GPNPCL	1212100-72-5	hippeastrine
	GreenPharma GPNPCL	21259-20-1	t2 toxin
	GreenPharma GPNPCL	77-07-6	17-methylmorphinan-3-ol
	GreenPharma GPNPCL	370842-40-3	1-(2-hydroxy-3-methyl)-butyl-hydrocotarnine
	GreenPharma GPNPCL	26989-18-4	petiline
	GreenPharma GPNPCL	10089-23-3	hetisine
	GreenPharma GPNPCL	384363-42-2	1-(4-methoxy-but-2-ynyl)-1,2,3,4,5,6-hexahydro-[2,3']bipyridinyl
	GreenPharma GPNPCL	72994-86-6	convolicine
	GreenPharma GPNPCL	1212578-02-3	2-methoxy-phenylacryloyl-lupinine
	GreenPharma GPNPCL	436811-11-9	1-isopropyl-1,2,3,4,-tetrahydro-beta-carboline-3-carboxylic acid
	GreenPharma GPNPCL	1212202-48-6	9,10-dimethoxy-6ah-benzo[4,5][1,3]oxazino[2,3-a]isoindole-5,11-dione
	GreenPharma GPNPCL	352544-24-2	4-hydroxy-3-[3-(4-hydroxy-3-methoxy-phenyl)-acryloyl]-6-methyl-pyran-2-one
	GreenPharma GPNPCL	1212490-09-9	1-(4-hydroxy-3-hydroxymethyl-tetrahydro-furan-2-yl)-5-methyl-1h-pyrimidine-2,4-dione
	GreenPharma GPNPCL	445463-10-5	3-methoxy-6-methyl-6,7-dihydro-5h-dibenzo[c,e]azepin-2-ol
	GreenPharma GPNPCL	71905-72-1	2-methoxy-1-methyl-3-(1-methyl-2,5-dioxo-2,5-dihydro-1h-pyrrol-3-yl)-1h-benzo[f]indole-4,9-dione
	GreenPharma GPNPCL	549-06-4	stictic acid
	GreenPharma GPNPCL	1023949-54-3	1-(4-oxo-4h-chromen-3-yl)-2,3,4,9-tetrahydro-1h-beta-carboline-3-carboxylic acid
	GreenPharma GPNPCL	89307-61-9	2,3-dimethoxy-15-methyl-6,7,9,11,12,15-hexahydro-16-oxa-8-aza-cyclopenta[a]phenanthren-17-one
	GreenPharma GPNPCL	163130-60-7	3-(2,3-dihydro-benzo[1,4]dioxin-6-yl)-7-hydroxy-chromen-2-one
	GreenPharma GPNPCL	18877-34-4	2,3-dihydro-1h-pyrrolo[2,1-c][1,4]benzodiazepine-5,11(10h,11ah)-dione
	GreenPharma GPNPCL	2034-69-7	daphnoretin
	GreenPharma GPNPCL	133189-25-0	2-(3-methyl-5-oxo-2,5-dihydro-furan-2-ylmethyl)-quinoline
	GreenPharma GPNPCL	5001-21-8	ormosanine
	GreenPharma GPNPCL	957029-86-6	4-pyridin-3-yl-4,5,6,7-tetrahydro-1h-imidazo[4,5-c]pyridine-6-carboxylic acid
	GreenPharma GPNPCL	551-15-5	liquiritin
	GreenPharma GPNPCL	33676-00-5	hypophyllanthin
	GreenPharma GPNPCL	100433-06-5	3',4',6-trihydroxyaurone
	GreenPharma GPNPCL	482-74-6	cryptopine
	GreenPharma GPNPCL	20410-87-1	anabasamine
	GreenPharma GPNPCL	475-25-2	haematein
	GreenPharma GPNPCL	56293-29-9	aloperine
	GreenPharma GPNPCL	66575-29-9	forskolin
	GreenPharma GPNPCL	28649-59-4	euphorbiasteroid
	GreenPharma GPNPCL	2103-52-8	4-benzylidene-2-(3,4,5-trimethoxy-phenyl)-4h-oxazol-5-one
	GreenPharma GPNPCL	956949-22-7	10-dehydroxy-10-(n-epsilon-caprolactam-3-yl)-amino-demecolceine
	GreenPharma GPNPCL	515-03-7	sclareol
	GreenPharma GPNPCL	475157-75-6	codonopsine
	GreenPharma GPNPCL	4586-68-9	4-hydroxy-11(13)-eudesmen-12-oic acid
	GreenPharma GPNPCL	859042-27-6	reserpinine
	GreenPharma GPNPCL	52617-31-9	haplamine
	GreenPharma GPNPCL		7,8-dihydroxy-3-(2-methyl-thiazol-4-yl)-chromen-4-one
	GreenPharma GPNPCL	56365-38-9	capillarisin
	GreenPharma GPNPCL	81525-57-7	taxilamine
	GreenPharma GPNPCL	313472-24-1	10b-methyl-3,4,5,6,10b,11-hexahydro-2h-4b-aza-chrysene-1,12-dione
	GreenPharma GPNPCL		mahanimbine
	GreenPharma GPNPCL	99759-48-5	6-benzoylheteratisine
	GreenPharma GPNPCL	1630-41-7	vincanidine
	GreenPharma GPNPCL	50868-37-6	aspidospermidine 3-carboxylic acid
	GreenPharma GPNPCL	1214978-40-1	6-[1-(6,6-dimethyl-3-oxo-bicyclo[3.1.0]hex-2-ylidene)-ethylamino]-chromen-2-one
	GreenPharma GPNPCL	18676-07-8	hispanolone
	GreenPharma GPNPCL	1212670-23-9	2-[2-(4-methyl-2-oxo-2h-chromen-7-yloxy)-acetyl]-2,3,4,9-tetrahydro-1h-beta-carboline-3-carboxylic acid methyl ester
	GreenPharma GPNPCL	522-53-2	lobaric acid
	GreenPharma GPNPCL	3940-48-5	3,6-dibromo-purpurogallin
	GreenPharma GPNPCL	4429-63-4	tabersonine
	GreenPharma GPNPCL	642-39-7	angolensin (r)
	GreenPharma GPNPCL	644-06-4	6,7-dimethoxy-2,2-dimethyl-2h-1-benzopyran
	GreenPharma GPNPCL	21059-47-2	bucharaine
	GreenPharma GPNPCL	34119-82-9	(-)-n-benzoyl-2-hydroxy-2-phenylethylamine
	GreenPharma GPNPCL	602-07-3	taspine
	GreenPharma GPNPCL		pterocarpin methylether
	GreenPharma GPNPCL	14162-41-5	1-(3-hydroxy-3-oxiranyl-butyl)-2,5,5,8a-tetramethyl-decahydro-naphthalen-2-ol
	GreenPharma GPNPCL	670242-87-2	4-methoxy-benzoic acid 4-(4-methoxy-phenyl)-2-oxo-2h-chromen-7-yl ester
	GreenPharma GPNPCL	476610-90-9	n-[2-(4-sec-butyl-phenoxy)-4,5-dihydroxy-6-hydroxymethyl-tetrahydro-pyran-3-yl]-acetamide
	GreenPharma GPNPCL		4n-butyl-ajmalinium
	GreenPharma GPNPCL	93752-78-4	lateropyrone
	GreenPharma GPNPCL	919732-75-5	2-(9-bromo-4-methoxy-6-methyl-5,6,7,8-tetrahydro-[1,3]dioxolo[4,5-g]isoquinolin-5-yl)-1-(3-methoxy-phenyl)-ethanone
	GreenPharma GPNPCL	858749-17-4	7,8-dimethoxy-benzo[d][1,2]oxazin-1-one
	GreenPharma GPNPCL		4a-hydroxy-6,8-dimethyl-2,8-dihydro-4ah-pyrimido[5,4-e][1,2,4]triazine-5,7-dione
	GreenPharma GPNPCL	17249-65-9	(5-hydroxy-benzofuran-3-yl)-(4-methoxy-phenyl)-methanone
	GreenPharma GPNPCL	54750-07-1	allomatrine N1-oxide
	GreenPharma GPNPCL	13220-57-0	tryptanthrin
	GreenPharma GPNPCL	610759-54-1	7'-hydroxy-[3,4']bichromenyl-2,2'-dione
	GreenPharma GPNPCL		4,7,7-trimethyl-2,3-dioxo-bicyclo[2.2.1]heptane-1-carboxylic acid
	GreenPharma GPNPCL	25865-94-5	bucharidine
	GreenPharma GPNPCL	32375-61-4	(2-acetylamino-phenyl)-oxo-acetic acid
	GreenPharma GPNPCL	1383425-74-8	n-(2-(2,3,4',5'-tetramethoxychalcon-2-yl)-ethyl)-acetamide
	GreenPharma GPNPCL	60661-85-0	2-methyl-naphtho[1,2,3-de]quinolin-8-one
	GreenPharma GPNPCL	1212759-50-6	2-[1-(4-hydroxy-tetrahydro-thiophen-3-ylamino)-ethylidene]-6,6-dimethyl-bicyclo[3.1.0]hexan-3-one
	GreenPharma GPNPCL	858744-54-4	4-hydroxy-3-(4-methoxy-6-methyl-5,6,7,8-tetrahydro-[1,3]dioxolo[4,5-g]isoquinolin-5-yl)-chromen-2-one
	GreenPharma GPNPCL	380587-51-9	3-acetyl-3,8,8-trimethyl-2,7-dioxa-spiro[4.4]nonane-1,6-dione
	GreenPharma GPNPCL	777857-59-7	5,9-dimethyl-3-(3-methoxyphenyl)-psolen-6-yl propionic acid
	GreenPharma GPNPCL	858742-91-3	1-(1h-indol-3-yl)-6,7-dimethoxy-1,2,3,4-tetrahydro-isoquinoline
	GreenPharma GPNPCL	10172-51-7	6,7-dimethoxy-1-phenyl-3,4-dihydro-isoquinoline
	GreenPharma GPNPCL		2-(2-methoxy-phenyl)-5-oxo-tetrahydro-furan-3-carboyl-lupinine
	GreenPharma GPNPCL	103646-21-5	2-oxo-1,2-dihydro-quinoline-3,4-dicarboxylic acid
	GreenPharma GPNPCL	13743-88-9	desmotroposantonin
	GreenPharma GPNPCL	586979-70-6	3,5,7-tris-hydroxymethyl-2-methoxy-cyclohepta-2,4,6-trienone
	GreenPharma GPNPCL	1228571-95-6	4-(cytisin-12-amido)-benzoic acid
	GreenPharma GPNPCL	329904-08-7	(2-oxo-2h-chromen-7-yloxy)-phenyl-acetic acid
	GreenPharma GPNPCL	1228572-00-6	3-(2-methyl-2h-chromen-3-yl)-acrylic acid
	GreenPharma GPNPCL	1024016-16-7	8-(3,4-dimethoxy-phenyl)-2,3,10,11-tetramethoxy-5,6,13a-tridehydro-berbinium
	GreenPharma GPNPCL		5,6-didehydro-26,28didemethyl-16,28-secosolanidan-3,16-diol
	GreenPharma GPNPCL	21549-90-6	3,3',3''-methylene-2-hydroxybenzobis-4-hydroxycoumarin
	GreenPharma GPNPCL	1228575-94-7	1,2,3,4-tetrahydro-6,7-dimethoxy-1-methylisoquinolinyl-8,12dihydro-5,6-epoxy-2-hydroxyalantolactone
	GreenPharma GPNPCL		2-pyridin-3-yl-thiazolidine-4-carboxylic acid
	GreenPharma GPNPCL	370584-71-7	1-(4-methoxy-6-methyl-5,6,7,8-tetrahydro-[1,3]dioxolo[4,5-g]isoquinolin-9-yl)-4-methyl-5-phenyl-penta-2,4-dien-1-one
	GreenPharma GPNPCL	1416702-14-1	n-[3-(3,4-dihydroxy-phenyl)-acryloyl]-2-hydroxy-benzamide
	GreenPharma GPNPCL	3984-73-4	methyllinderone
	GreenPharma GPNPCL	1025335-90-3	5-[2-(6-hydroxy-4,7-dimethoxy-benzofuran-5-yl)-2-oxo-ethyl]-4-methoxy-6,6-dimethyl-5,6,7,8-tetrahydro-[1,3]dioxolo[4,5-g]isoquinolin-6-ium
	GreenPharma GPNPCL	111830-77-4	10-o-methylprotosappanin B
	GreenPharma GPNPCL	27661-27-4	benaxibine
	GreenPharma GPNPCL	18172-33-3	Cyclopiazonic acid
	GreenPharma GPNPCL	324778-40-7	6-methyl-5,7a,13,13b-tetraaza-pentaphene-8,14-dione
	GreenPharma GPNPCL	2447-54-3	sanguinarine
	GreenPharma GPNPCL	374708-38-0	7-prenyl-theophylline
	GreenPharma GPNPCL	1173668-72-8	6-hydroxyimino-imperialine
	GreenPharma GPNPCL	84-79-7	lapachol
	GreenPharma GPNPCL	113706-21-1	verrucofortine
	GreenPharma GPNPCL	5876-30-2	3-methoxy-dictamnine-4-(2,3,4-trimethoxy)-benzoic acid
	GreenPharma GPNPCL	23214-92-8	adriamycin
	GreenPharma GPNPCL	316365-59-0	5-(3-furan-2-yl-acryloyl)-2,2-dimethyl-4,6-dioxo-cyclohexanecarboxylic acid methyl ester
	GreenPharma GPNPCL	139147-83-4	3,4-dihydroxy-2-hydroxymethyl-3,4,4a,12a-tetrahydro-2h-1,5-dioxa-12-thia-naphthacene-6,11-dione
	GreenPharma GPNPCL	314773-20-1	3-(4-methyl-thiazol-2-yl)-7-(3,4,5-trihydroxy-6-hydroxymethyl-tetrahydro-pyran-2-yloxy)-chromen-4-one
	GreenPharma GPNPCL	202343-57-5	Dasycarpol
	GreenPharma GPNPCL	143287-23-4	1,5-bis-(2,4-dimethoxy-phenyl)-penta-1,4-dien-3-one
	GreenPharma GPNPCL	28888-44-0	6,7-dimethoxy-quinazoline-2,4-diol
	GreenPharma GPNPCL	514-10-3	abietic acid
	GreenPharma GPNPCL	202824-47-3	2-hydroxy-4,8-dimethoxy-quinoline-3-carbaldehyde
	GreenPharma GPNPCL	858746-73-3	3-(6,7-dimethoxy-isoquinolin-1-yl)-3-(3,4-dimethoxy-phenyl)-acrylic acid
	GreenPharma GPNPCL	29910-92-7	3-(4-methoxy-phenyl)-isochromen-1-one
	GreenPharma GPNPCL	110269-53-9	4-[1-hydroxy-2-(2-methoxy-4-propenyl-phenoxy)-propyl]-2-methoxy-phenol
	GreenPharma GPNPCL		4-benzyl-7-hydroxy-1-hydroxymethyl-3,5,6,7-tetrahydro-8h-pyrrolizinium
	GreenPharma GPNPCL	115-37-7	thebaine
	GreenPharma GPNPCL	518-28-5	podophyllotoxin
	GreenPharma GPNPCL	66648-44-0	N-Feruloyloctopamine
	GreenPharma GPNPCL	2221-67-2	8,8-dimethyl-10h-pyrano[2,3-f]chromene-2,9-dione
	GreenPharma GPNPCL	30936-27-7	n-methyl-norcotamine
	GreenPharma GPNPCL	162898-19-3	17-epi-Centaurepensin
	GreenPharma GPNPCL	317321-94-1	3,16,17-trihydroxy-17-acetyl-androstane
	GreenPharma GPNPCL	137988-01-3	7-hydroxy-3-(2-methoxy-phenoxy)-chromen-4-one
	GreenPharma GPNPCL	482-44-0	imperatorin
	GreenPharma GPNPCL	13664-49-8	n-hydroxy-4-methoxy-n-phenylbenzamide
	GreenPharma GPNPCL	5262-10-02	5-benzyl-3,6-dioxo-2-piperazineacetic acid
	GreenPharma GPNPCL	1026-04-6	2-(2-hydroxy-phenyl)-3h-quinazolin-4-one
	GreenPharma GPNPCL	569-02-8	6-demethoxy-isomaculosidine
	GreenPharma GPNPCL	63968-64-9	artemisinin
	GreenPharma GPNPCL	37975-60-3	peuarenarine
	GreenPharma GPNPCL	1212655-31-6	7-imino-2,3,3a,9b-tetrahydro-4h,7h-1,5-dioxa-6,9a-diaza-cyclopenta[a]naphthalene-2,3-diol
	GreenPharma GPNPCL	551-16-6	6-aminopenicillanic acid
	GreenPharma GPNPCL		17,21-dihydroxy-9,11-epoxy-pregn-4-ene-3,20-dione
	GreenPharma GPNPCL	486-55-5	daphnin
	GreenPharma GPNPCL	17338-96-4	8-methylxanthine
	GreenPharma GPNPCL	5848-14-6	macluraxanthone
	GreenPharma GPNPCL	5508-58-7	andrographolide
	GreenPharma GPNPCL	77-53-2	cedrol
	GreenPharma GPNPCL	10410-83-0	anthothecol
	GreenPharma GPNPCL	500-38-9	nordihydroguaiaretic acid
	GreenPharma GPNPCL	18061-45-5	havanensin
	GreenPharma GPNPCL	956332-79-9	8-phenylacetylhydroxyachilline
	GreenPharma GPNPCL	59-00-7	xanthurenic acid
	GreenPharma GPNPCL	35354-74-6	honokiol
	GreenPharma GPNPCL	343-27-1	harmine
	GreenPharma GPNPCL	512-04-9	diosgenin
	GreenPharma GPNPCL	499-83-2	2,6-pyridinedicarboxylic acid
	GreenPharma GPNPCL	61276-17-3	acteoside
	GreenPharma GPNPCL	641-74-7	1,4:3,6-dianhydromannitol
	GreenPharma GPNPCL	77-95-2	quinic acid
	GreenPharma GPNPCL	89-00-9	2,3-pyridinedicarboxylic acid
	GreenPharma GPNPCL	82-57-5	visnagin
	GreenPharma GPNPCL	521-88-0	karanjin
	GreenPharma GPNPCL	559-64-8	sumaresinolic acid
	GreenPharma GPNPCL	6147-11-01	mangostin
	GreenPharma GPNPCL	1063-77-0	nomilin
	GreenPharma GPNPCL	79831-76-8	castanospermine
	GreenPharma GPNPCL	564-20-5	norambreinolide
	GreenPharma GPNPCL	22204-53-1	naproxen
	GreenPharma GPNPCL	77-06-5	gibberellic acid
	GreenPharma GPNPCL	331-39-5	caffeic acid
	GreenPharma GPNPCL	125-46-2	usnic acid
	GreenPharma GPNPCL	83-72-7	2-hydroxy-1,4-naphthoquinone
	GreenPharma GPNPCL		6,7-dimethoxy-1-[2-(2,3,4-trimethoxy-phenyl)-vinyl]-3,4-dihydro-isoquinoline
	GreenPharma GPNPCL	489-86-1	guaiol
	GreenPharma GPNPCL	33570-04-6	bilobalide
	GreenPharma GPNPCL	32791-84-7	panaxatriol
	GreenPharma GPNPCL	6080-33-7	sinomenine
	GreenPharma GPNPCL	518-75-2	citrinin
	GreenPharma GPNPCL		4-methoxy-6,6-dimethyl-5-ureido-5,7,8-trihydro-[1,3]dioxolo[4,5-g]isoquinolin-6-ium
	GreenPharma GPNPCL		(Z)-pregna-4,17(20)-diene-3,16-dione
	GreenPharma GPNPCL	2182-14-1	vindoline
	GreenPharma GPNPCL	20575-76-2	rutaecarpine
	GreenPharma GPNPCL	10338-51-9	salidroside
	GreenPharma GPNPCL	521-54-0	galbulin
	GreenPharma GPNPCL	568-72-9	tanshinone IIA
	GreenPharma GPNPCL	1235-77-4	daniellic acid
	GreenPharma GPNPCL	81760-48-7	cafestol acetate
	GreenPharma GPNPCL	58546-56-8	gomisin C
	GreenPharma GPNPCL	548-08-3	roemerine
	GreenPharma GPNPCL	961-29-5	2',4,4'-trihydroxychalcone
	GreenPharma GPNPCL	6990-06-03	fusidic acid
	GreenPharma GPNPCL	21293-29-8	abscisic acid (cis,trans, +/-)
	GreenPharma GPNPCL	4338-47-0	kinetin riboside
	GreenPharma GPNPCL	24316-19-6	cephalotaxine
	GreenPharma GPNPCL	539-15-1	hordenine
	GreenPharma GPNPCL	22964-77-8	dubinidine
	GreenPharma GPNPCL	1695-77-8	spectinomycin
	GreenPharma GPNPCL	66-81-9	4-[2-(3,5-dimethyl-2-oxocyclohexyl)-2-hydroxyethyl]-2,6-piperidinedione
	GreenPharma GPNPCL	50-07-7	mitomycin C
	GreenPharma GPNPCL	64439-81-2	10-hydroxycamptothecin
	GreenPharma GPNPCL	581-49-7	1,2,3,6-tetrahydro-2,3'-bipyridine
	GreenPharma GPNPCL	3650-09-07	11,12-dihydroxy-8,11,13-abietatrien-20-oic acid
	GreenPharma GPNPCL	105748-59-2	brassinin
	GreenPharma GPNPCL	51093-55-1	roseoflavin
	GreenPharma GPNPCL	518-11-6	demecolceine
	GreenPharma GPNPCL	22888-70-6	silibinin
	GreenPharma GPNPCL	550-74-3	picrolonic acid
	GreenPharma GPNPCL	458-37-7	curcumin
	GreenPharma GPNPCL	532-48-9	euparin
	GreenPharma GPNPCL	480-56-8	lecanoric acid
	GreenPharma GPNPCL	469-65-8	piscidic acid
	GreenPharma GPNPCL	521-52-8	vulpinic acid
	GreenPharma GPNPCL	76-78-8	quassin
	GreenPharma GPNPCL	508-75-8	convallatoxin
	GreenPharma GPNPCL	4707-32-8	beta-lapachone
	GreenPharma GPNPCL	519-66-4	n-methyl-2,4-dihydroxy-3-phenylquinoline
	GreenPharma GPNPCL		heliocurassavicine n-oxyde
	GreenPharma GPNPCL	1619-16-5	valerenolic acid
	GreenPharma GPNPCL	25978-39-6	brevicarine
	GreenPharma GPNPCL	41743-47-9	conferone
	GreenPharma GPNPCL	159972-60-8	8-(4-methoxy-2,3,6-trimethyl-phenyl)-6-methyl-octa-3,5-dien-2-one
	GreenPharma GPNPCL	51-55-8, 55-48-1	atropine
	GreenPharma GPNPCL	510-25-8	belladonnine
	GreenPharma GPNPCL	102518-79-6	(13E)-1-amino-13-ethylidene-11-methyl-6-azatricyclo[7.3.1.0^{2,7}]trideca-2(7),3,5,10-tetraen-5-ol
	GreenPharma GPNPCL		(1S,2R,9R,10S,12S)-12-hydroxy-7,15-diazatetracyclo[7.7.1.0^{2,7}.0^{10,15}]heptadecan-6-one
	GreenPharma GPNPCL	64769-66-0	(2S,4R)-2,4-pyrrolidinedicarboxylic acid
	GreenPharma GPNPCL	26488-24-4	(3r,8as)-cyclo(phenylalanylprolyl)
	GreenPharma GPNPCL	57-62-5	(4S,4aS,6S,12aS)-7-chloro-4-(dimethylamino)-3,6,10,11,12a-pentahydroxy-6-methyl-1,12-dioxo-1,4,4a,5,5a,6,12,12a-octahydrotetracene-2-carboxamide
	GreenPharma GPNPCL	117490-34-3	(4Z)-4-(1H-indol-3-ylmethylidene)-4H-imidazole-2,5-diol
	GreenPharma GPNPCL	16676-65-6	(carbamoylmethyl)trimethylammonium(1+)
	GreenPharma GPNPCL	2185-02-06	(S)-3-aminodihydro-2(3h)-furanone
	GreenPharma GPNPCL	17692-51-2	1-methyl-18-benzyloxycarbonylamino-ergoline
	GreenPharma GPNPCL	1745-07-9	1,2,3,4-tetrahydro-6,7-dimethoxyisoquinoline
	GreenPharma GPNPCL	499-04-7	1,2,5,6-tetrahydro-1-methyl-3-pyridinecarboxylic acid
	GreenPharma GPNPCL	32981-86-5	10-deacetylbaccatin III
	GreenPharma GPNPCL	1670-85-5	1h-indole-3-carboxamide
	GreenPharma GPNPCL	1214710-62-9	2-[(4-{[(2-amino-5-formyl-4-hydroxy-5,6,7,8-tetrahydropteridin-6-yl)methyl]amino}phenyl)formamido]hexanedioic acid
	GreenPharma GPNPCL	4067-25-8	2-dimethylaminoethyl cinnamate
	GreenPharma GPNPCL	495-59-0	2,3,4,9-tetrahydro-1H-pyrrolo[2,1-b]quinazolin-10-ium
	GreenPharma GPNPCL	989-51-5	3-o-galloylepigallocatechin
	GreenPharma GPNPCL	20345-69-1	3,4-dihydro-papaveraldine
	GreenPharma GPNPCL	96089-07-5	4-hydroxy-3-methyl-2H-pyran-2-one
	GreenPharma GPNPCL	56-69-9	5-hydroxytryptophan
	GreenPharma GPNPCL	484-12-8	osthol
	GreenPharma GPNPCL	518-17-2	evodiamine
	GreenPharma GPNPCL	556-27-4	alliin
	GreenPharma GPNPCL	83-49-8	alpha-hyodeoxycholic acid
	GreenPharma GPNPCL	4208-09-07	amorphigenin
	GreenPharma GPNPCL	82209-74-3	andrograpanin
	GreenPharma GPNPCL	20362-31-6	arctiin
	GreenPharma GPNPCL	479-98-1	aucubin
	GreenPharma GPNPCL	635-65-4	bilirubin
	GreenPharma GPNPCL	72962-43-7	brassinolide
	GreenPharma GPNPCL	465-21-4	bufalin
	GreenPharma GPNPCL	56-25-7	cantharidin
	GreenPharma GPNPCL	479-43-6	canthin-6-one
	GreenPharma GPNPCL	38395-02-7	caudatin
	GreenPharma GPNPCL	53755-02-5	(S,E)-clovamide
	GreenPharma GPNPCL	546-06-5	conessine
	GreenPharma GPNPCL	23094-69-1	corilagin
	GreenPharma GPNPCL	483-10-3	corynanthine
	GreenPharma GPNPCL	4449-51-8	cyclopamine
	GreenPharma GPNPCL	67806-01-3	diacetylsongorine
	GreenPharma GPNPCL	519-23-3	ellipticine
	GreenPharma GPNPCL	78473-71-9	enterolactone
	GreenPharma GPNPCL	574-84-5	7,8-dihydroxy-6-methoxy-2h-1-benzopyran-2-one
	GreenPharma GPNPCL	1180-71-8	limonin
	GreenPharma GPNPCL	559-74-0	friedelin
	GreenPharma GPNPCL	509-15-9	gelsemine
	GreenPharma GPNPCL	6902-77-8	genipin
	GreenPharma GPNPCL	25954-44-3	gentianose
	GreenPharma GPNPCL	6902-91-6	germacrone
	GreenPharma GPNPCL	545-26-6	gitoxigenin
	GreenPharma GPNPCL	40246-10-4	glycitin
	GreenPharma GPNPCL	2609-10-01	grateloupine
	GreenPharma GPNPCL	10207-79-1	isoabienol
	GreenPharma GPNPCL	481-39-0	juglone
	GreenPharma GPNPCL	21851-05-8	korseveriline
	GreenPharma GPNPCL	32854-75-4	lappaconitine
	GreenPharma GPNPCL	26146-27-0	lindenenol
	GreenPharma GPNPCL	728-61-0	linderalactone
	GreenPharma GPNPCL	22255-40-9	loganic acid
	GreenPharma GPNPCL	519-34-6	maclurin
	GreenPharma GPNPCL	139-76-4	n-homoveratroylhomoveratrylamine
	GreenPharma GPNPCL	583-08-4	nicotinuric acid
	GreenPharma GPNPCL	16958-29-5	otosenine
	GreenPharma GPNPCL	1929-30-2	p-methoxycinnamic acid ethyl ester
	GreenPharma GPNPCL	29070-92-6	pachymic acid
	GreenPharma GPNPCL	480-78-4	platyphylline
	GreenPharma GPNPCL	36069-05-3	pseudojervine
	GreenPharma GPNPCL	3681-99-0	puerarin
	GreenPharma GPNPCL	81-54-9	purpurin
	GreenPharma GPNPCL	13929-35-6	rifamycin B
	GreenPharma GPNPCL	537-15-5	rosmarinic acid
	GreenPharma GPNPCL	533-31-3	sesamol
	GreenPharma GPNPCL	126-17-0	solasodine
	GreenPharma GPNPCL	2810-21-1	stepharine
	GreenPharma GPNPCL	94-07-5	synephrine
	GreenPharma GPNPCL	18296-44-1	valtrate
	GreenPharma GPNPCL	35387-16-7	vasicinone
	GreenPharma GPNPCL	21641-60-1	vincarine
	GreenPharma GPNPCL	524-12-9	wedelolactone
	GreenPharma GPNPCL	119-44-8	xanthopterin
	GreenPharma GPNPCL	81-24-3	taurocholic acid
	GreenPharma GPNPCL	65-23-6	pyridoxine
	GreenPharma GPNPCL	94-62-2	piperine
	GreenPharma GPNPCL	64-47-1	eserine
	GreenPharma GPNPCL	327-97-9	chlorogenic acid
	GreenPharma GPNPCL		arborinine
	GreenPharma GPNPCL		Excavatin L
	GreenPharma GPNPCL	56-75-7	chloramphenicol
	GreenPharma GPNPCL	6170-45-2	1-Monosalicylin
	GreenPharma GPNPCL	5610-40-2	securinine
	GreenPharma GPNPCL	53188-07-1	3,4-dihydro-6-hydroxy-2,5,7,8-tetramethyl-2h-1-benzopyran-2-carboxylic acid
	GreenPharma GPNPCL	22150-76-1	biopterin
	GreenPharma GPNPCL	4638-92-0	(+)-trans-chrysanthemic acid
	GreenPharma GPNPCL	32619-42-4	oleuropein
	GreenPharma GPNPCL		benzyl n-benzyloxycarbonyl-2-deoxy-alpha-d-glucopyranosiduronic acid
	GreenPharma GPNPCL	134-63-4	alpha-lobeline
	GreenPharma GPNPCL	1617-90-9	vincamine
	GreenPharma GPNPCL	29883-15-6	amygdalin
	GreenPharma GPNPCL	58-74-2	papaverine
	GreenPharma GPNPCL	30562-34-6	geldanamycin
	GreenPharma GPNPCL	50-55-5	reserpine
	GreenPharma GPNPCL	614-60-8	(E)-3-(2-hydroxyphenyl)-2-propenoic acid
	GreenPharma GPNPCL	4773-96-0	mangiferin
	GreenPharma GPNPCL	10091-84-6	triacanthine
	GreenPharma GPNPCL	477-90-7	bergenin
	GreenPharma GPNPCL	2630-39-9	(1R,​2R)​-methyl dihydrojasmonate
	GreenPharma GPNPCL	27740-01-8	scutellarin
	GreenPharma GPNPCL	97-59-6	allantoin
	GreenPharma GPNPCL	543-38-4	L-(+)-Canavanine
	GreenPharma GPNPCL	59-43-8	thiamine
	GreenPharma GPNPCL	30825-45-7	Excavatin D
	GreenPharma GPNPCL	121-34-6	vanillic acid
	GreenPharma GPNPCL	76129-63-0	culantraramine
	GreenPharma GPNPCL	650571-89-4	N-benzyl-N-[2-(1H-indol-3-yl)ethyl]prop-2-enamide
	GreenPharma GPNPCL		1-[2-(diethylamino)ethyl]-3-[(3,4,5-trimethoxyphenyl)methyl]-1,2-dihydroquinoxalin-2-one
	GreenPharma GPNPCL	457659-11-9	4-chloro-N-[(10S,11S,15R,16R)-14-oxo-16-(3,4,5-trimethoxyphenyl)-4,6,13-trioxatetracyclo[7.7.0.0^{3,7}.0^{11,15}]hexadeca-1(9),2,7-trien-10-yl]benzamide
	GreenPharma GPNPCL		5,7-dimethoxy-3-(4-methoxyphenyl)-4-oxo-4H-chromene-2-carboxylic acid
	GreenPharma GPNPCL		Carnosic acid diacetate methyl ester
	GreenPharma GPNPCL	481-06-1	alpha-santonin
	GreenPharma GPNPCL	20554-84-1	parthenolide
	GreenPharma GPNPCL	475-75-2	liriodenine
	GreenPharma GPNPCL	56-54-2	quinidine
	GreenPharma GPNPCL	20069-09-4	piplartine
	GreenPharma GPNPCL	4136-37-2	stachydrine
	GreenPharma GPNPCL	28380-24-7	nigericin
	GreenPharma GPNPCL		2'-deoxyinosine
	GreenPharma GPNPCL	24280-93-1	mycophenolic acid
	GreenPharma GPNPCL	35891-70-4	myriocin
	GreenPharma GPNPCL	579-13-5	oligomycin A
	GreenPharma GPNPCL	22862-76-6	anisomycin
	GreenPharma GPNPCL	87-11-6	thiolutin
	GreenPharma GPNPCL	53-79-2	puromycin
	GreenPharma GPNPCL	1139-83-9	Urolithin B
	GreenPharma GPNPCL	29953-71-7	(E)-3-(1h-indol-3-yl)-2-propenoic acid
	GreenPharma GPNPCL	25425-12-1	citreoviridin
	GreenPharma GPNPCL	19725-47-4	2'-methoxyflavone
	GreenPharma GPNPCL	58-27-5	Menadione
	GreenPharma GPNPCL	611-71-2	(R)-mandelic acid
	GreenPharma GPNPCL	1415-73-2	barbaloin
	GreenPharma GPNPCL	1617-68-1	lupeol acetate
	GreenPharma GPNPCL	84-65-1	anthraquinone
	GreenPharma GPNPCL	486-84-0	harman
	GreenPharma GPNPCL	389-08-2	Nalidixic acid
	GreenPharma GPNPCL	9014-63-5	xylan
	GreenPharma GPNPCL	13476-25-0	4,5,8,12-diepoxy-1(10),7,11-germacratrien-15,6-olide
	GreenPharma GPNPCL	313222-95-6	emetine
	GreenPharma GPNPCL	476-28-8	lycorine
	GreenPharma GPNPCL	32221-59-3	ancistrocladine
	GreenPharma GPNPCL	12627-35-9	penitrem A
	GreenPharma GPNPCL	36011-19-5	cytochalasin E
	GreenPharma GPNPCL	128-46-1	Vibriomycin
	GreenPharma GPNPCL	17276-32-3	clausenin methyl ether
	GreenPharma GPNPCL	6833-84-7	nonactin
	GreenPharma GPNPCL	6545-99-9	phebalosin
	GreenPharma GPNPCL	3564-61-2	isopsoralidin
	GreenPharma GPNPCL	500-44-7	l-mimosine
	GreenPharma GPNPCL	33224-01-0	trans-4-Cotininecarboxylic acid
	GreenPharma GPNPCL	3155-48-4	(+/-)-kawain
	GreenPharma GPNPCL	133-32-4	1h-indole-3-butanoic acid
	GreenPharma GPNPCL	641-12-3	sennidin A
	GreenPharma GPNPCL	497-30-3	(+)-(S)-Ergothioneine
	GreenPharma GPNPCL	485-49-4	(+)-bicuculline
	GreenPharma GPNPCL	76822-21-4	(R)-2-hydroxy-3-(3,4-dihydroxyphenyl)propanoic acid
	GreenPharma GPNPCL	6192-62-7	tomatidine
	GreenPharma GPNPCL	1041-01-6	(S)-3,5-diiodothyronine
	GreenPharma GPNPCL	4478-93-7	1-isothiocyanato-4-(methylsulfinyl)butane
	GreenPharma GPNPCL	24939-16-0	1,7-bis(4-hydroxyphenyl)-1,6-heptadiene-3,5-dione
	GreenPharma GPNPCL	42895-58-9	14-deoxy-11,12-dihydroandrographolide
	GreenPharma GPNPCL	15920-93-1	2-amino-3-(methylamino)propanoic acid
	GreenPharma GPNPCL	469-32-9	2',5-digalloylhamamelofuranose
	GreenPharma GPNPCL		4-epivulgarin
	GreenPharma GPNPCL	13957-31-8	4-thiouridine
	GreenPharma GPNPCL	3240-72-0	4,5-diamino-2,6-dihydroxypyrimidine
	GreenPharma GPNPCL	101140-06-1	4',4''',5,5'',7,7''-hexahydroxy-3,8''-biflavone
	GreenPharma GPNPCL	6025-53-2	9-(beta-d-ribofuranosyl)zeatin
	GreenPharma GPNPCL	42553-65-1	alpha-crocin
	GreenPharma GPNPCL	18051-16-6	alpha-dihydrolysergol
	GreenPharma GPNPCL	21018-84-8	amarogentin
	GreenPharma GPNPCL	5273-86-9	beta-asarone
	GreenPharma GPNPCL	25614-03-3	bromocriptine
	GreenPharma GPNPCL	52665-69-7	calcimycin
	GreenPharma GPNPCL	404-86-4	capsaicin
	GreenPharma GPNPCL	2468-21-5	catharanthine
	GreenPharma GPNPCL	80681-45-4	cimifugin, (s)-form, 1''-o-beta-d-glucopyranoside
	GreenPharma GPNPCL	860-79-7	cyclovirobuxine D
	GreenPharma GPNPCL	71-30-7	cytosine
	GreenPharma GPNPCL	13739-02-1	diacerein
	GreenPharma GPNPCL	39380-12-6	ferolin
	GreenPharma GPNPCL	1953-04-04	galanthamine
	GreenPharma GPNPCL	67-99-2	gliotoxin
	GreenPharma GPNPCL	90141-22-3	gossypol
	GreenPharma GPNPCL	87-52-5	gramine
	GreenPharma GPNPCL	126-07-8	griseofulvin
	GreenPharma GPNPCL	19210-12-9	harpagoside
	GreenPharma GPNPCL	26833-85-2	harringtonine
	GreenPharma GPNPCL	3328-84-5	heteratisine
	GreenPharma GPNPCL	487-60-5	indican
	GreenPharma GPNPCL	479-41-4	indirubin
	GreenPharma GPNPCL	23513-14-6	(S)-[6]gingerol
	GreenPharma GPNPCL	79863-24-4	lapidin
	GreenPharma GPNPCL	125697-91-8	lavendustin B
	GreenPharma GPNPCL	58749-22-7	licochalcone A
	GreenPharma GPNPCL	31329-58-5	veratroylzygadenine
	GreenPharma GPNPCL	859-18-7	lincomycin
	GreenPharma GPNPCL	602-85-7	lysergol
	GreenPharma GPNPCL	50-07-7	mitomycin C
	GreenPharma GPNPCL	55481-88-4	mollugin
	GreenPharma GPNPCL	607-91-0	myristicin
	GreenPharma GPNPCL	131-48-6	n-acetylneuraminic acid
	GreenPharma GPNPCL	3947-65-7	neomycin A
	GreenPharma GPNPCL	13078-04-1	neonicotine
	GreenPharma GPNPCL	63675-72-9	Nisoldipine
	GreenPharma GPNPCL	57186-25-1	paxilline
	GreenPharma GPNPCL	36101-54-9	peganol
	GreenPharma GPNPCL	53910-25-1	pentostatin
	GreenPharma GPNPCL	60-82-2	phloretin
	GreenPharma GPNPCL	21416-53-5	picrotin
	GreenPharma GPNPCL	125-65-5	pleuromutilin
	GreenPharma GPNPCL	484-33-3	pongamol
	GreenPharma GPNPCL	737-52-0	prangolarine
	GreenPharma GPNPCL	15121-94-5	primin
	GreenPharma GPNPCL	363-24-6	prostaglandin e2
	GreenPharma GPNPCL	6892-79-1	protopanaxadiol
	GreenPharma GPNPCL	82508-31-4	pseudolaric acid B
	GreenPharma GPNPCL	28254-53-7	reynosin
	GreenPharma GPNPCL	524-40-3	ricinine
	GreenPharma GPNPCL	15662-33-6	ryanodine
	GreenPharma GPNPCL	78281-02-4	safflomin A
	GreenPharma GPNPCL	115939-25-8	salvianolic acid B
	GreenPharma GPNPCL	555-66-8	shogaol
	GreenPharma GPNPCL	83-95-4	skimmianine
	GreenPharma GPNPCL	77-60-1	tigogenin
	GreenPharma GPNPCL	39089-30-0	karakoline
	GreenPharma GPNPCL	535-83-1	trigonelline
	GreenPharma GPNPCL	3902-71-4	trioxsalen
	GreenPharma GPNPCL	61-54-1	tryptamine
	GreenPharma GPNPCL	63026-58-4	ugaferin
	GreenPharma GPNPCL	83465-22-9	valiolamine
	GreenPharma GPNPCL	60-70-8	veratramine
	GreenPharma GPNPCL	4431-01-0	ligustilide
	Library name	CAS #	Common Name
	Enzo BML-265	42228-92-2	Acivicin
	Enzo BML-265	50-76-0	Actinomycin D
	Enzo BML-265	22862-76-6	Anisomycin

## Sheet: SD2
	Supplementary Data 2. Spermidine quantification in C2C12 myotubes (Figure 3c) or liver (Figure 5r) of cells or mice treated with harmol.
								Mw Spd	145.25
Figure 3c
	Sample ID GRAZ	Sample Name			Cells #	Total extraction volume (ml)	Spermidine (ng/mL)		Spermidine (nmol/10^6 cells)
Analysis Aug. '21	425	C2C12 DMSO			400000	2.4	472.44		19.5156
	425	C2C12 DMSO			400000	2.4	498.504		20.5922
	425	C2C12 DMSO			400000	2.4	517.379		21.3719
	425	C2C12 DMSO			400000	2.4	473.532		19.5607
	425	C2C12 DMSO			400000	2.4	473.756		19.57
	405	C2C12 harmol			400000	2.4	542.463		22.4081
	406	C2C12 harmol			400000	2.4	545.365		22.528
	407	C2C12 harmol			400000	2.4	548.702		22.6658
	408	C2C12 harmol			400000	2.4	517.806		21.3896
	409	C2C12 harmol			400000	2.4	529.8		21.885
Figure 5r
								Mw Spd	145.25
								Tissue wet weight normalized
	Sample ID GRAZ	Sample Name			Tissue weight for extraction (mg)	Total extraction volume (ml)	Spermidine (ng/ml)	Spermidine (ng/ml)	Spermidine (nmol/g)
Analysis Sep. '20	687	Liver 1832 Chronic	Vehicle		49.1	8.727	310.23	55.14	#DIV/0!
	688	Liver 1834 Chronic	Vehicle		48.7	8.727	447.01	80.1038	#DIV/0!
	689	Liver 1840 Chronic	Vehicle		42.5	8.727	446.429	91.6703	#DIV/0!
	690	Liver 1835 Chronic	Vehicle		50.7	8.727	429.426	73.9172	#DIV/0!
	691	Liver 1836 Chronic	Vehicle		47.8	8.727	392.114	71.5896	#DIV/0!
	692	Liver 1837 Chronic	Vehicle		49.4	8.727	371.003	65.5414	#DIV/0!
	693	Liver 1838 Chronic	Vehicle		50.7	8.727	448.104	77.1322	#DIV/0!
	694	Liver 1839 Chronic	Vehicle		50.7	8.727	426.052	73.3364	#DIV/0!
	695	Liver 1851 Chronic	C1		47.8	8.727	553.046	100.971	#DIV/0!
	696	Liver 1852 Chronic	C1		44.6	8.727	408.364	79.9056	#DIV/0!
	697	Liver 1853 Chronic	C1		51.4	8.727	586.44	99.5693	#DIV/0!
	698	Liver 1857 Chronic	C1		48.4	8.727	468.701	84.5114	#DIV/0!
	699	Liver 1858 Chronic	C1		48.9	8.727	453.961	81.0167	#DIV/0!
	700	Liver 1860 Chronic	C1		46.2	8.727	483.914	91.4094	#DIV/0!
	701	Liver 1854 Chronic	C1		34	6	578.293	102.052	#DIV/0!
	702	Liver 1856 Chronic	C1		48	8.727	501.486	91.1764	#DIV/0!

## Sheet: SD3
	Supplementary Data 3. Harmol quantification in plasma, liver or brain from mice treated with harmol at eh indicated times after harmol administration, complementing Figure 4a-b.
Figure 4a	Harmol quantification in mouse tissues
		Plasma harmol					Liver harmol					Brain harmol
	Mouse #	#1	#2	#3	#4	#5	#1	#2	#3	#4	#5	#1	#2	#3	#4	#5
Time (hours)	0	0	0	0	0	0	0	0	0	0	0	0	0	0	0	0
	3	29	19	32	29	301	312.2	122.2	143.2	262.8	233.5	20	11	17	14	16
	7	41	19	1.3	266	74	91	65.7	36.2	135	168.3	6.3	10	0	13	9.1
	24	1.6	3.1	0	0	3.9	26.1	84.1	11.5	41.4	35	1.5	1.6	0	0	1.7
Figure 4b
	AUC from Figure 4A
		Plasma	Liver	Brain
Mouse #	#1	942.125	2095.05	158.547
	#2	902.69	2243.18	125.301
	#3	1424.86	1855.52	147.466
	#4	1038.69	2355.47	135.487
	#5	1861.82	2556.83	180.328

## Sheet: SD4
	Supplementary Data 4. Survival data of C. elegans worms or D. melanogaster flies under the indicated treatments, complementing Figure 6.
	a) WT C. elegans worms.
	Caenorhabditis elegans strain	Treatment	Median lifespan (days)	Change	Number animals (died/total)	P value against control
				(%)
	N2	0.1% DMSO	11		77/100
		15 μg/ml Harmol	18	+63.6%	74/100	<0.0001
	N2	0.1% DMSO	18		76/100
		15 μg/ml Harmol	18	0.00%	84/100	0.2842
	N2	0.1% DMSO	14		89/100
		15 μg/ml Harmol	19	+35.7%	88/100	0.0141
	N2	0.1% DMSO	13		83/100
		15 μg/ml Harmol	20	+53.9%	74/100	0.0002
	Total	0.1% DMSO	14	0.357	325/400	<0.0001
		15 μg/ml Harmol	19		320/400
	Statistical significance was assessed using the Log-rank (Mantel-Cox) test.
	b) WT D. melanogaster flies.
	Drosophila melanogasterstrain		Median lifespan (days)		Number animals (died/total)	P value against control
		Treatment		Change
				(%)
	Canton-S x w1118	DMSO	62		13/20
		25µg/ml Harmol	69	+11.3%	13/20	0.0236
	Canton-S x w1118	DMSO	66		14/20
		25µg/ml Harmol	74	+12.1%	15/20	0.0117
	Canton-S x w1118	No drug	62		15/20
		25µg/ml Harmol	70	+12.9%	15/20	0.0414
	Total	DMSO	62		42/60
		25µg/ml Harmol	69	+11.3%	43/60	0.0002
	Statistical significance was assessed using the Log-rank (Mantel-Cox) test.
	c) aak-2 mutant C. elegans worms.
	C. elegans strain	Treatment	Median lifespan (days)	% Change	Number animals (died/total)	P value vs. control
	aak-2(ok524)	0.1% DMSO	15		62/100
		15 μg/mL Harmol	15	0.0%	48/100	0.2440
	aak-2(ok524)	0.1% DMSO	14		63/100
		15 μg/mL Harmol	16	+14.3%	56/100	0.2321
	Statistical significance was assessed using the Log-rank (Mantel-Cox) test.
	d) unc-49 mutant C. elegans worms.
	C. elegans strain	Treatment	Median lifespan (days)	% Change	Number animals (died/total)	P value vs. control
	unc-49(e407)	0.1% DMSO	17		54/100
		15 μg/mL Harmol	15	-11.8%	80/100	0.5244
	unc-49(e407)	0.1% DMSO	14		79/100
		15 μg/mL Harmol	16	+14.3%	77/100	0.1870
	Statistical significance was assessed using the Log-rank (Mantel-Cox) test.
	e) amx-1/2/3 mutant C. elegans worms.
	C. elegans strain	Treatment	Median lifespan (days)	% Change	Number animals (died/total)	P value vs. control
	amx-1(ok659);amx-2(ok1235);amx-3(ok1235)	0.1% DMSO	17		94/100
		15 μg/mL Harmol	19	+11.8%	92/100	0.0174
		1 mM AICAR	17	0.0%	88/100	0.4315
	amx-1(ok659);amx-2(ok1235);amx-3(ok1235)	0.1% DMSO	16		93/100
		15 μg/mL Harmol	21	+31.3%	90/100	0.0091
		1 mM AICAR	16	0.0%	76/100	0.0197
	Statistical significance was assessed using the Log-rank (Mantel-Cox) test.
	f) WT C. elegans worms.
	Caenorhabditis elegans strain	Treatment	Median lifespan (days)	Change	Number animals (died/total)	P value against control
				(%)
	N2	0.1% DMSO	17		87/100
		15 μg/mL Harmol	19	+11.76%	85/100	0.0071
		6 μg/mL FG-7142	14	-17.64%	86/100	0.6968
		0.45 μg/mL Selegiline	19	+11.76%	89/100	0.0802
		FG7142 + Selegiline	17	0.00%	85/100	0.7812
	N2	0.1% DMSO	19		87/100
		15 μg/mL Harmol	21	+10.53%	88/100	0.0061
		6 μg/mL FG-7142	16	-18.75%	87/100	0.4075
		0.45 μg/mL Selegiline	16	-18.75%	86/100	0.1130
		FG7142 + Selegiline	14	-26.32%	86/100	0.4665
	Statistical significance was assessed using the Log-rank (Mantel-Cox) test.
	g) WT D. melanogaster flies.
	Drosophila melanogasterstrain		Median lifespan (days)		Number animals (died/total)	P value against control
		Treatment		Change
				(%)
	Canton-S x w1118	Ethanol	90		2015-05-01
		0.75µg/ml selegiline	98	+8.9%	2015-11-01	0.6196
	Canton-S x w1118	Ethanol	90		2015-05-01
		0.75µg/ml selegiline	93	+3.3%	13/15	0.6336
	Canton-S x w1118	Ethanol	90		2023-05-08
		0.75µg/ml selegiline	98	+8.9%	2015-11-01	0.9174
	Total	Ethanol	91.5		18/45
		0.75µg/ml selegiline	93	+1.6%	32/45	0.5218
	Drosophila melanogasterstrain		Median lifespan (days)		Number animals (died/total)	P value against control
		Treatment		Change
				(%)
	Canton-S x w1118	Ethanol	90		2015-06-01
		10µg/ml FG7142	85.5	-5.6%	2015-10-01	0.5379
	Canton-S x w1118	Ethanol	93		2015-05-01
		10µg/ml FG7142	85.5	-8.1%	2015-08-01	0.2133
	Canton-S x w1118	Ethanol	93		2015-07-01
		10µg/ml FG7142	87	-6.5%	2015-11-01	0.0372
	Total	Ethanol	93		19/45
		10µg/ml FG7142	87	-6.5%	29/45	0.0414
	Drosophila melanogasterstrain		Median lifespan (days)		Number animals (died/total)	P value against control
		Treatment		Change
				(%)
	Canton-S x w1118	Ethanol	73		2015-08-01
		10µg/ml FG7142 + 0.75µg/ml selegiline	95.5	+30.1%	2015-08-01	0.0446
	Canton-S x w1118	Ethanol	76		2015-05-01
		10µg/ml FG7142 + 0.75µg/ml selegiline	90	+18.4%	2015-12-01	0.0302
	Canton-S x w1118	Ethanol	75		2015-08-01
		10µg/ml FG7142 + 0.75µg/ml selegiline	93	0.24	2015-08-01	0.0137
	Total	Ethanol	78		14/45
		10µg/ml FG7142 + 0.75µg/ml selegiline	93	+19.2%	25/45	0.0020
	Statistical significance was assessed using the Log-rank (Mantel-Cox) test.
	h) parabss1 mutant D. melanogaster flies
	Drosophila melanogasterstrain		Median lifespan (days)		Number animals (died/total)	P value against control
		Treatment		Change
				(%)
	parabss1	Ethanol	66		2015-08-01
		25µg/ml harmol	76	0.13	2015-10-01	0.0344
	parabss1	Ethanol	70		2015-09-01
		25µg/ml harmol	76	0.08	2015-07-01	0.2327
	parabss1	Ethanol drug	66		2015-11-01
		25µg/ml harmol	73	+9.6%	2015-10-01	0.0928
	Total	Ethanol	68		28/45
		25µg/ml harmol	76	+10.5%	27/45	0.0106
	Drosophila melanogasterstrain		Median lifespan (days)		Number animals (died/total)	P value against control
		Treatment		Change
				(%)
	parabss1	Ethanol	76		13/15
		0.75µg/ml selegiline	70	-0.08	2015-07-01	0.2105
	parabss1	Ethanol	70		2015-12-01
		0.75µg/ml selegiline	70	0	15/15	0.7705
	parabss1	Ethanol	72		14/15
		0.75µg/ml selegiline	68	-5.5%	2015-12-01	0.4487
	Total	Ethanol	73		39/45
		0.75µg/ml selegiline	70	-0.04	34/45	0.3599
	Drosophila melanogasterstrain		Median lifespan (days)		Number animals (died/total)	P value against control
		Treatment		Change
				(%)
	parabss1	Ethanol	76		17/15
		10µg/ml FG7142	70	-0.08	15/15	0.9918
	parabss1	Ethanol	75		14/15
		10µg/ml FG7142	70	-0.06	2015-09-01	0.1901
	parabss1	Ethanol	70		2015-11-01
		10µg/ml FG7142	73	0.04	2015-08-01	0.0446
	Total	Ethanol	70		33/45
		10µg/ml FG7142	70	0	33/45	0.8332
	Drosophila melanogasterstrain		Median lifespan (days)		Number animals (died/total)	P value against control
		Treatment		Change
				(%)
	parabss1	Ethanol	66		2015-10-01
		10µg/ml FG7142 + 0.75µg/ml selegiline	76	+15.2%	2015-09-01	0.0598
	parabss1	Ethanol	70		2015-11-01
		10µg/ml FG7142 + 0.75µg/ml selegiline	76	+8.6%	14/15	0.0996
	parabss1	Ethanol	70		2015-11-01
		10µg/ml FG7142 + 0.75µg/ml selegiline	76	+8.6%	13/15	0.2318
	Total	Ethanol	70		31/45
		10µg/ml FG7142 + 0.75µg/ml selegiline	76	+8.6%	37/45	0.0091
	Statistical significance was assessed using the Log-rank (Mantel-Cox) test.
